# Supplementary material for: Floral Traits, Pollination and Reproductive Differentiation in Gynodioecious Minuartia nifensis (Caryophyllaceae)
Source: Plants (Basel). 2026 Mar 16;15(6):913. doi: 10.3390/plants15060913 (PMC13030848; doi:10.3390/plants15060913)
Supplement: Supplementary file 1 [file plants-15-00913-s001.zip]

Archive with 1 entries (1 files):
- plants-4163053-supplementary.xlsx
