# Supplementary material for: Floral Traits, Pollination and Reproductive Differentiation in Gynodioecious Minuartia nifensis (Caryophyllaceae)
Source: Plants (Basel). 2026 Mar 16;15(6):913. doi: 10.3390/plants15060913 (PMC13030848; doi:10.3390/plants15060913)
Supplement: Supplementary file 1 [file plants-15-00913-s001.zip › plants-4163053-supplementary.xlsx]

## Sheet: Flower measurements
	Hermaphrodite	Female
Corolla diameter
Petal length
Sepal length
Seed width	0,6-1	0,6-1
Seed length	1-1,3	1-1,2
	Hermaphrodite					Female
	Corolla diameter	Petal length	Sepal length	Seed width	Seed length	Corolla diameter	Petal length	Sepal length	Seed width	Seed length
1	11.52	5.49	5.48	0.8	1.26	10.55	4.48	4.54	0.85	1.1
2	11.65	5.46	5.62	0.82	1.29	10.58	4.52	4.57	0.83	1.08
3	11.72	5.48	5.44	0.85	1.29	10.46	4.44	4.49	0.76	1.11
4	11.58	5.48	5.42	0.76	1.15	10.58	4.25	4.41	0.8	1.18
5	11.65	5.62	5.64	0.79	1.17	10.48	4.62	4.61	0.82	1.23
6	11.65	5.55	5.48	0.8	1.02	10.52	4.15	4.6	0.78	1.1
7	11.51	5.58	5.56	0.82	1.01	10.56	4.18	4.52	0.77	1.18
8	11.58	5.6	5.56	0.85	1.26	10.6	4.28	4.39	0.76	1.1
9	11.48	5.63	5.53	0.82	1.2	10.46	4.36	4.26	0.82	1.15
10	11.66	5.48	5.47	0.78	1.18	10.49	4.38	4.48	0.85	1.09
11	11.61	5.42	5.43	0.77	1.22	10.54	4.47	4.56	0.78	1.2
12	11.55	5.55	5.68	0.79	1.06	10.59	4.29	4.5	0.8	1.12
13	11.6	5.59	5.6	0.79	1.08	10.47	4.45	4.58	0.82	1.14
14	11.59	5.44	5.52	0.78	1.3	10.5	4.56	4.46	0.75	1.18
15	11.5	5.48	5.55	0.83	1.18	10.52	4.48	4.39	0.84	1.12
16	11.54	5.59	5.58	0.82	1.16	10.57	4.55	4.5	0.77	1.08
17	11.62	5.52	5.46	0.81	1.18	10.48	4.6	4.42	0.8	1.26
18	11.66	5.46	5.66	0.8	1.2	10.47	4.5	4.48	0.81	1.22
19	11.57	5.57	5.56	0.8	1.22	10.56	4.57	4.48	0.76	1.1
20	11.62	5.62	5.52	0.78	1.03	10.55	4.48	4.5	0.76	1.12
21	11.67	5.65	5.58	0.77	1.03	10.52	4.62	4.57	0.79	1.09
22	11.5	5.42	5.62	0.79	1.02	10.49	4.64	4.6	0.8	1.15
23	11.51	5.63	5.5	0.78	1.02	10.53	4.52	4.62	0.82	1.2
24	11.59	5.6	5.61	0.77	1.15	10.59	4.63	4.51	0.84	1.18
25	11.6	5.53	5.54	0.8	1.12	10.55	4.45	4.53	0.77	1.15
26	11.62	5.47	5.58	0.8	1.1	10.5	4.4	4.44	0.81	1.12
27	11.55	5.48	5.62	0.82	1.16	10.48	4.28	4.48	0.8	1.22
28	11.66	5.6	5.44	0.8	1.1	10.6	4.39	4.4	0.8	1.2
29	11.64	5.59	5.49	0.77	1.08	10.6	4.26	4.58	0.83	1.15
30	11.56	5.47	5.6	0.8	1.12	10.57	4.33	4.39	0.78	1.09
Mean	11.592	5.535	5.54467	0.798667	1.14533	10.532	4.43767	4.49533	0.799	1.147
SD	0.0609352	0.0704052	0.0720983	0.0228539	0.0885022	0.0465647	0.137983	0.0831174	0.0291666	0.0508649

## Sheet: Per. of Herm-Female individuals
Number of female and hermaphrodite individuals in quadrates
quadrates	Hermaphrodite	Female	Total
Q1	14	13	27
Q2	5	6	11
Q3	5	10	15
Q4	5	6	11
Q5	3	7	10
Q6	3	8	11
Q7	7	11	18
Q8	6	8	14
Q9	11	9	20
Q10	11	10	21
Q11	5	6	11
Q12	6	2	8
Q13	12	5	17
Q14	4	10	14
Q15	2	6	8
Q16	7	7	14
Q17	4	4	8
Q18	8	6	14
Q19	6	6	12
Q20	6	4	10
Q21	9	6	15
Q22	5	9	14
Q23	9	8	17
Q24	3	3	6
Q25	8	4	12
Q26	13	16	29
Q27	13	5	18
Q28	14	16	30
Q29	2	4	6
Q30	7	4	11
Total	213	219	432
SD	3.60412	3.47553	6.16777
Mean	7.1	7.3	14.4
Percentage (%)	49.31	50.69	100

## Sheet: number of flowers on indv.
Number of flowers in hermaphrodite and female individuals
	Hermaphrodite	Female
1	87	34
2	36	39
3	3	15
4	3	63
5	51	33
6	24	23
7	45	15
8	3	174
9	45	74
10	48	40
11	77	28
12	18	66
13	42	155
14	33	63
15	46	51
16	3	105
17	5	48
18	13	36
19	28	72
20	57	15
21	65	43
22	29	40
23	22	78
24	45	112
25	9	150
26	30	57
27	129	60
28	36	134
29	145	150
30	24	81
31	42	65
32	81	33
33	48	12
34	32	84
35	63	231
36	61	51
37	34	92
38	73	45
39	48	3
40	117	78
41	69	24
42	48	63
43	60	24
44	60	57
45	108	46
46	66	63
47	63	156
48	95	76
49	66	172
50	36	15
51	57	75
52	111	96
53	70	46
54	63	34
55	42	39
56	18	15
57	30	63
58	45	33
59	93	23
60	72	15
61	75	174
62	60	74
63	12	40
64	46	28
65	105	66
66	150	155
67	77	63
68	62	51
69	45	105
70	68	48
71	39	36
72	127	72
73	83	15
74	85	43
75	56	40
76	18	78
77	106	112
78	45	150
79	36	57
80	55	60
81	95	134
82	137	150
83	39	81
84	90	65
85	92	33
86	45	12
87	76	84
88	65	231
89	27	51
90	138	92
91	162	45
92	33	3
93	127	78
94	45	24
95	45	63
96	76	24
97	107	57
98	123	46
99	126	63
100	16	156
101	52	76
102	92	172
103	74	24
Mean	61.2	69.07
SD	36.3454	48.7899
	Hermaphrodite	Female
Total	6304	7114
Mean	61,2 (±36,35)	69,07 (±48,79)
Maks-Min	162-3	174-3
Percentage (%)	46.98	53.02

## Sheet: Pollen count.
Number of pollen grains on the stigma
	Hermaphrodite		Female				Pollen count in an unopened anther
	M.nifensis	Other sp.	M.nifensis	Other sp.		1	1515
1	5	0	0	0		2	1350
2	6	3	7	0		3	1150
3	32	6	74	34		4	1680
4	60	29	0	5		5	1620
5	90	33	5	0		6	1510
6	4	3	6	0		7	1300
7	13	0	0	0		8	1250
8	13	3	5	2		9	1050
9	17	2	0	0		10	1380
10	10	0	4	11		Total	13805
Total	250	79	101	52		Mean	1380.5
Mean	25	7.9	10.1	5.2		SD	202.408
SD	28.4371	12.3509	22.6247	10.7269

## Sheet: Mating sys.
	Ovule		Open pollination		Apomixis		Autogamy	Allogamy
Capsule no	Hermaphrodite	Female	Hermaphrodite	Female	Hermaphrodite	Female	Hermaphrodite	Hermaphrodite	Female
1	17	18	4	2	0	0	0	5	6
2	17	16	0	5	0	0	3	4	8
3	12	11	0	3	0	0	0	6	5
4	12	10	4	2	0	0	0	6	7
5	12	12	2	3	0	0	0	7	9
6	12	13	0	0	0	0	0	6	6
7	12	11	2	2	0	0	2	5	6
8	11	12	6	5	0	0	3	5	5
9	11	12	7	0	0	0	0	5	4
10	10	10	0	0	0	0	3	4	6
11	16	17	3	2	0	0	0	7	8
12	15	12	4	0	0	0	5	6	7
13	11	11	5	0	0	0	2	5	7
14	10	15	2	3	0	0	0	9	5
15	9	16	2	0	0	0	0	5	6
16	16	18	0	4	0	0	0	4	5
17	12	17	0	6	0	0	0	4	5
18	12	11	5	5	0	0	0	5	4
19	11	12	0	0	0	0	1	6	8
20	15	13	2	3	0	0	0	7	8
21	11	10	0	7	0	0	0	4	5
22	16	14	5	3	0	0	0	5	6
23	14	16	0	3	0	0	0	6	7
24	18	18	0	2	0	0	0	5	6
25	12	15	1	0	0	0	0	6	5
26	12	10	0	2	0	0	0	6	7
27	18	12	4	4	0	0	0	7	6
28	16	16	0	0	0	0	0	5	5
29	12	15	5	0	0	0	1	5	6
30	13	13	0	7	0	0	0	6	8
31	10	17	3	0	0	0	0	4	6
32	14	11	1	4	0	0	0	4	4
33	9	10	2	0	0	0	0	6	7
34	12	10	3	0	0	0	0	5	7
35	13	13	0	1	0	0	0	4	6
36	16	12	5	0	0	0	4	6	5
37	15	18	3	0	0	0	0	5	8
38	12	15	2	3	0	0	0	5	8
39	17	16	0	0	0	0	0	4	6
40	6	12	0	2	0	0	0	5	8
41	11	18	0	4	0	0	1	4	6
42	11	13	0	0	0	0	2	5	7
43	12	14	3	7	0	0	0	5	5
44	9	16	0	2	0	0	0	6	6
45	18	15	7	3	0	0	3	7	8
46	16	18	0	0	0	0	3	4	6
47	12	11	6	1	0	0	3	6	5
48	16	11	5	0	0	0	1	5	8
49	14	10	1	0	0	0	6	5	6
50	15	13	5	4	0	0	0	6	4
Mean	13.06	13.58	2.18	2.08	0	0	0.86	5.34	6.24
SD	2.75096	2.6961	2.2469	2.15558	0	0	1.49843	1.06157	1.28667

## Sheet: Pollen viab. Stigma Receptivity
	Pollen Viability (%)				Stigma receptivity (receptive: 1, non-receptive:0)
	Hermaphrodite				Hermaphrodite		Female
	Pre anthesis	Full anthesis			Pre anthesis	Full anthesis	Pre anthesis	Full anthesis
1	45	88		1	0	1	0	1
2	48	85		2	0	1	0	1
3	56	89		3	1	1	0	1
4	57	85		4	0	1	1	1
5	55	80		5	0	1	0	1
6	62	80		6	0	1	1	1
7	58	85		7	1	1	1	1
8	58	82		8	0	1	0	1
9	56	90		9	0	1	1	1
10	54	85		10	0	1	0	1
11	50	80		11	0	1	0	1
12	55	85		12	0	1	1	1
13	45	83		13	0	1	0	1
14	48	85		14	0	1	0	1
15	56	80		15	0	1	0	1
16	60	80		16	0	1	0	1
17	50	82		17	1	1	1	1
18	45	90		18	1	1	0	1
19	50	85		19	0	1	0	1
20	55	90		20	0	1	1	1
21	55	85		21	0	1	0	1
22	55	89		22	0	1	0	1
23	60	87		23	0	1	0	1
24	50	80		24	0	1	0	1
25	52	85		25	0	1	0	1
26	50	80		26	1	1	0	1
27	48	79		27	1	1	1	1
28	46	86		28	0	1	1	1
29	62	80		29	0	1	0	1
30	55	85		30	0	1	1	1
Mean	53.2	84.1667		Total	6	30	10	30
SD	5.04736	3.51434

## Sheet: Flower visitation
Date	Time	Temp (°C)	Wind Speed (m/s)
2013-06-04				Andrena alutacea	Andrena flavipes	Lasioglossum sp.	Usia sp.	Cephalodromia sp.	Themnothorax sp.	Omophlus lepturoides
	10:30-11:00	15.8	0.4
	11:00-11:30	15.8	1.6			5
	11:30-12:00	23.5	1.1		1							Time range	Temperature (°C)	Wind speed (m/s)	Andrena alutacea	Andrena flavipes	Lasioglossum sp.	Usia sp.	Cephalodromia sp.	Themnothorax sp.	Omophlus lepturoides	% of total visitation
	12:00-12:30	23.5	0.4					3	3			10:30-11:00	15.43	1.45	21	0	0	0	0	0	0	1
	12:30-13:00	17.1	0.6					3	2			11:00-11:30	16.43	1.7	81	49	5	0	0	15	1	9
	13:00-13:30	20.1	0.4			2						11:30-12:00	22.65	1.5	33	79	0	0	0	0	1	7
	13:30-14:00	20.1	0.2			9		1	2			12:00-12:30	23	0.5	303	1	0	3	3	0	1	17
	14:00-14:30	20.1	0.5			5		1	2			12:30-13:00	21.05	0.93	157	42	1	0	3	19	2	13
	14:30-15:00	21.2	2.5			37		1	1			13:00-13:30	21.58	0.78	132	5	40	0	0	0	0	10
	15:00-15:30	23.2	2.7			15						13:30-14:00	21.7	0.45	303	4	9	0	1	2	0	18
	15:30-16:00	22.6	2.7			22						14:00-14:30	21.3	1.55	98	0	12	0	1	2	0	7
	16:00-16:30	21.1	2.5			43		1	1	1		14:30-15:00	21.88	2.1	24	3	58	11	1	1	0	6
	16:30-17:00	20.1	3.5			3		3	3	1		15:00-15:30	22.63	3.05	65	0	15	0	0	0	0	5
												15:30-16:00	21.03	2.85	38	0	22	0	0	0	0	3
2013-06-05				Andrena alutacea	Andrena flavipes	Lasioglossum sp.	Usia sp.	Cephalodromia sp.	Themnothorax sp.	Omophlus lepturoides		16:00-16:30	19.98	3.05	3	0	43	0	1	1	5	3
	10:30-11:00	14.8	1.5									16:30-17:00	18.95	3.9	0	0	3	0	3	3	5	1
	11:00-11:30	15.5	1.6	54								% of total visitation			73	10	12	1	1	2	1
	11:30-12:00	22.5	0.6									Resource collected			p,n	p,n	p,n	n	n	n	pre
	12:00-12:30	23	0.4	92
	12:30-13:00	22.3	0.1	45
	13:00-13:30	21.3	0.5	8
	13:30-14:00	20.3	0.2	100
	14:00-14:30	22.1	1.5	63		7
	14:30-15:00	23.5	1.2			21
	15:00-15:30	22.6	2.5	65
	15:30-16:00	21.8	2.3										Time range	Total Hermaphrodite Flower visitors	Total Female Flower visitors
	16:00-16:30	20.1	2.5							4			10:30-11:00	13	8
	16:30-17:00	18.8	3.6							4			11:00-11:30	82	69
													11:30-12:00	63	50
2013-06-06				Andrena alutacea	Andrena flavipes	Lasioglossum sp.	Usia sp.	Cephalodromia sp.	Themnothorax sp.	Omophlus lepturoides			12:00-12:30	160	151
	10:30-11:00	14.9	2.3										12:30-13:00	108	116
	11:00-11:30	16.3	2.1	3						1			13:00-13:30	95	82
	11:30-12:00	22.5	2.5							1			13:30-14:00	157	162
	12:00-12:30	23.2	0.8	20	1					1			14:00-14:30	60	53
	12:30-13:00	22.3	2.5						1	1			14:30-15:00	56	42
	13:00-13:30	21.3	1.8		5								15:00-15:30	44	36
	13:30-14:00	23.2	1.2	41	4								15:30-16:00	34	26
	14:00-14:30	23.5	1.1	35									16:00-16:30	31	22
	14:30-15:00	23.5	0.9	24	3		11						16:30-17:00	8	6
	15:00-15:30	25.6	2.8
	15:30-16:00	21.5	2.3	38
	16:00-16:30	20.8	2.7	3
	16:30-17:00	19.7	4.1
2013-06-07				Andrena alutacea	Andrena flavipes	Lasioglossum sp.	Usia sp.	Cephalodromia sp.	Themnothorax sp.	Omophlus lepturoides
	10:30-11:00	16.2	1.6	21
	11:00-11:30	18.1	1.5	24	49				15
	11:30-12:00	22.1	1.8	33	78
	12:00-12:30	22.3	0.4	191
	12:30-13:00	22.5	0.5	112	42	1			16	1
	13:00-13:30	23.6	0.4	124		38
	13:30-14:00	23.2	0.2	162
	14:00-14:30	19.5	3.1
	14:30-15:00	19.3	3.8
	15:00-15:30	19.1	4.2
	15:30-16:00	18.2	4.1
	16:00-16:30	17.9	4.5
	16:30-17:00	17.2	4.4
